# Supplementary material for: Insights into the C-Cl Bond Breaking in Epichlorohydrin Induced by Low Energy (<10 eV) Electrons
Source: Molecules. 2024 Dec 23;29(24):6051. doi: 10.3390/molecules29246051 (PMC11677569; doi:10.3390/molecules29246051)
Supplement: Supplementary file 1 [file molecules-29-06051-s001.zip]

Archive with 1 entries (1 files):
- molecules-3371531-supplementary.pdf
